# Supplementary material for: An exploratory identification of biological markers of chronic musculoskeletal pain in the low back, neck, and shoulders
Source: PLoS One. 2022 Apr 15;17(4):e0266999. doi: 10.1371/journal.pone.0266999 (PMC9012384; doi:10.1371/journal.pone.0266999)
Supplement: S1 Data — (ZIP) [file pone.0266999.s004.zip]

Archive with 1 entries (1 files):
- others.sas7bdat
